# Supplementary material for: Meflin confers antifibrotic properties to intestinal fibroblasts in inflammatory bowel disease
Source: J Clin Invest. 2026 May 19;136(13):e192804. doi: 10.1172/JCI192804 (PMC13318116; doi:10.1172/JCI192804)
Supplement: Supporting data values [file jci-136-192804-s219.xlsx]

## Sheet: Figure 1A
Normalized ISLR expression
Colon CD	Non-IBD
6.6499	3.37823
4.54473	4.08576
7.88081	3.75275
5.03606	3.98094
4.37156	7.03562
5.85449	4.61648
7.56682	3.66676
3.98185	4.62234
3.74631	3.76129
2.95028	5.38024
4.00809	5.10811
5.44361	5.26341
6.51901	4.81198
4.1811	1.73985
2.45707	3.0597
3.29616	3.33256
5.02989	2.86196
4.59813	2.08644
4.19377	2.36065
4.95652	3.68594
5.29939	1.90612
3.61471	0.206643
4.19928	3.87578
3.59455	3.65764
1.23818	4.52293
6.07831	2.59383
0.508936	1.91418
1.61777	2.46624
2.79992	3.3774
4.82375	2.01221
6.33575	2.60928
7.92362	2.56487
3.55336	1.96384
5.99955	3.60763
0.795351	2.91571
1.07998	3.97453
4.35191	3.36443
4.69544	2.95531
1.94486	4.62352
2.53157	3.01917
2.53531	2.82619
5.17433	3.38722
3.7126	3.88655
3.74846	4.89821
2.34255	4.43763
4.2502	3.83491
4.6865	2.67175
2.97159	3.96255
	4.19613
	3.83895
	3.21444
	4.26228
	2.13849
	4.05745
	2.97251
	3.02255
	3.06953
	3.68257
	6.3443
	3.55213
	2.82395
	4.41414
	4.1127
	3.11836
	3.23848
	4.09424
	3.3591
	2.73812
	4.28688
	2.17185
	5.50494
	3.13356
	5.48575
	2.01293
	3.31484
	2.98477
	3.03756
	4.58736
	3.23297
	3.50716

## Sheet: Figure 1E
ISLR qpCR
Non stenosis	Stenosis
0.301364	0.23566
1.00793	0.633979
0.728844	0.473914
0.561523	0.049499
2.62244	0.154697
1.26424	0.69728
0.737577	1.0709
0.500594	0.414823
1.27548	0.164745
	0.538839

## Sheet: Figure 1F
ISLR+fibroblasts ISH quantification
Non stenosis	nonstenosis average	stenosis	Stenosis average		nonstenosis average	Stenosis average
31	46.6	38	26.8		46.6	26.8
57		26			47.4	9.2
63		24			50.2	10.4
48		37			62.2	20.4
34		9			26.6	35
83	47.4	7	9.2		5.8	11
43		13			63.8	15.2
30		15			125.8	7.6
46		3			125.6	9.2
35		8			128.2	11.6
52	50.2	9	10.4
70		10
52		8
29		12
48		13
26	62.2	31	20.4
85		38
92		7
53		11
55		15
18	26.6	15	35
36		42
30		38
28		48
21		32
8	5.8	16	11
4		14
7		0
7		18
3		7
107	63.8	4	15.2
43		39
93		16
45		12
31		5
161	125.8	11	7.6
168		9
87		8
120		5
93		5
120	125.6	6	9.2
101		9
162		5
104		9
141		17
108	128.2	28	11.6
122		11
132		5
141		7
138		7

## Sheet: Figure1G
asma% area human operation
Non stenosis	non stenosis average		Stenosis	stenosis average		non stenosis average	stenosis average
0.69	1.53		17.19	12.888		1.53	12.888
2.01			10.38			8.62	17.51
1.59			11.31			5.382	9.0134
1.84			17.36			4.228	14.548
1.52			8.2			1.29	15.244
6.5	8.62		13.92	17.51		4.096	15.278
11.75			20.98			6.098	19.366
7.22			17.17			5.756	2.316
8.04			15.22			5.956	8.696
9.59			20.26			5.408	14.922
5.13	5.382		7.007	9.0134
5.33			10.96
7.99			8.06
5.85			9.55
2.61			9.49
3.64	4.228		22.95	14.548
2.42			12.38
7.16			8.3
2.28			8.55
5.64			20.56
0.64	1.29		9.69	15.244
1.57			15.57
1.33			18.33
1.39			19.28
1.52			13.35
4.51	4.096		22.46	15.278
3.28			13.3
3.84			14.91
3.29			10.26
5.56			15.46
5.84	6.098		17.77	19.366
5.19			22.13
6.66			15.71
5.33			15.23
7.47			25.99
8.74	5.756		1.95	2.316
3.87			2.81
6.37			0.82
5.94			2.53
3.86			3.47
4.22	5.956		9.89	8.696
6.17			11.91
8.63			6.59
6.35			6.79
4.41			8.3
3.78	5.408		18.1	14.922
6.37			18.07
5.4			5.15
3.09			13.96
8.4			19.33

## Sheet: Figure 1H
fibrotic markers qPCR human operation sample
ACTA2			Col1A1			TGFb1			IL10
Nonstenosis	Stenosis		Nonstenosis	Stenosis		Nonstenosis	Stenosis		Nonstenosis	Stenosis
1.39996	2.20306		0.850311	0.966425		0.81118	1.73043		1.61682	6.68781
1.27225	2.33747		1.3593	3.54773		1.24719	1.97932		1.16785	2.10995
0.460674	2.43291		0.28726	1.51781		0.671243	1.28307		0.338662	1.68759
0.042136	2.02981		0.083824	5.79334		0.059166	5.15301		0.066531	1.76061
0.706761	14.5056		0.976407	11.6859		0.95079	7.58775		1.3909	5.07311
1.74222	4.17321		1.92978	6.17694		1.8485	3.71978		1.82447	5.07311
1.45644	2.99354		1.29897	2.91462		1.28089	3.19234		1.25555	5.07311
0.99547	3.57595		0.993987	3.30051		1.48652	1.69502		0.524291	0.966001
0.924076	1.32086		1.22021	2.31475		0.644498	1.69057		0.814162	0.959553
	2.51207			6.1919			1.79068			1.08266

## Sheet: Figure 2C
asma% area dss duration									control average	1-week average	6-week average	9-week average
Control	control average	１week	1-week average	6 weeks	6-week average	9 weeks	9-week average		6.948	6.01	9.848	17.396
6.83	6.948	3.75	6.01	12.26	9.848	12	17.396		4.69	2.34	12.226	15.472
3.7		5.38		6.13		15.39			4.96	9.038	10.156	11.896
9.66		4.95		11.36		20.65			4.088	3.79	10.098	16
8.27		6.6		7.6		24.61			3.462	5.66		15.826
6.28		9.37		11.89		14.33						19.03
2.42	4.69	1.69	2.34	15.23	12.226	10.65	15.472
2.71		0.7		17.19		16.78
2.79		0.95		11.7		13.52
7.86		2.53		5.95		16.93
7.67		5.83		11.06		19.48
3.95	4.96	4.33	9.038	9.79	10.156	12.63	11.896
6.5		21.4		9.01		9.62
5.76		3.25		11.41		11.56
5.04		7.51		7.71		13.16
3.55		8.7		12.86		12.51
3.87	4.088	8.85	3.79	9.21	10.098	8.5	16
2.57		4.44		8.77		14.77
5.12		2.11		14.03		21.92
3.87		1.62		9.49		17.32
5.01		1.93		8.99		17.49
3.69	3.462	2.84	5.66			22.75	15.826
4.72		3.99				14.29
2.72		6.01				14.82
2.6		6.46				13.21
3.58		9				14.06
						25.3	19.03
						20.4
						15.01
						15.6
						18.84

## Sheet: Figure 2D
Meflin+fibroblasts dss duration
Control	control average	１week	1-week average	6 weeks	6-week average	9 weeks	9-week average		control average	1-week average	6-week average	9-week average
40	59.6	19	11.2	105	92.4	17	35		59.6	11.2	92.4	35
59		28		132		28			40	13.4	37	36
125		0		98		68			42.2	40.4	52	26.6
41		0		80		33			36.8	34	54.8	22.4
33		9		47		29			21.6	25.4		31.2
41	40	12	13.4	25	37	45	36					26
68		0		57		35
32		6		44		50
18		19		47		43
41		30		12		7
40	42.2	34	40.4	46	52	26	26.6
41		39		16		23
46		49		49		33
36		44		49		24
48		36		100		27
25	36.8	31	34	70	54.8	0	22.4
24		41		67		21
46		41		48		0
39		29		57		36
50		28		32		55
13	21.6	25	25.4			50	31.2
15		23				44
22		35				34
44		14				28
14		30				0
						9	26
						40
						23
						26
						32

## Sheet: Figure2E
WT vs Meflin KO HE
Histoogical evaluation			submuosa length										submuosa length
WT	Meflin KO		WT				Meflin KO						WT				Meflin KO
4	6		Minimal	Minimal average	Maximal	Maximal average	Minimal	Minimal average	Maximal	Maximal average			Minimal average	Maximal average				Minimal average	Maximal average
3	6		13.783	50.6218	71.19	110.732	79.362	66.5644	169.332	124.017			50.6218	110.732				66.5644	124.017
3	5		78.329		135.638		88.879		127.519				49.8146	97.8242				75.019	161.254
6	6		42.679		118.929		72.029		143.81				50.8338	120.878				61.0454	138.657
5			61.619		92.746		46.187		77.501				51.5382	112.463				60.7227	156.153
5			56.699		135.156		46.365		101.921				60.2014	95.6018
5			52.892	49.8146	75.61	97.8242	70.262	75.019	164.463	161.254			56.8209	118.346
			57.603		140.421		80.133		145.558				54.9276	111.35
			36.945		71.983		68.082		137.479
			48.013		112.099		64.228		197.529
			53.62		89.008		92.39		161.24
			57.912	50.8338	94.188	120.878	75.321	61.0454	148.963	138.657
			50.23		81.901		102.749		126.419
			55.17		175.811		50.28		135.017
			44.927		165.524		37.712		80.333
			45.93		86.966		39.165		202.551
			47.394	51.5382	119.202	112.463	40.262	60.7227	200.684	156.153
			43.494		88.21		71.6137		129.541
			100.46		192.314		66.211		137.356
			30.825		64.202		83.672		158.538
			35.518		98.387		41.855		154.646
			47.172	60.2014	75.61	95.6018
			63.012		94.299
			48.637		77.061
			58.546		104.567
			83.64		126.472
			75.341	56.8209	117.245	118.346
			62.482		89.422
			46.144		174.497
			49.1023		104.775
			51.035		105.793
			52.466	54.9276	94.299	111.35
			48.355		136.88
			52.574		110.778
			54.341		87.884
			66.902		126.909

## Sheet: Figure2F
WT vs Meflin KO aSMA%
WT	WT average	Meflin KO	Meflin KO average		WT average	Meflin KO average
31.13	28.344	54.45	40.124		28.344	40.124
23.62		31.36			18.792	47.58
28.32		45.77			27.07	43.502
33.77		32.48			21.136	43.734
24.88		36.56			19.436
12.61	18.792	52.94	47.58		18.562
18.65		57.74			17.344
26.14		57.76
20.67		37.74
15.89		31.72
31.67	27.07	34.17	43.502
35.4		54.1
27.33		38.99
27.54		50.96
13.41		39.29
27.22	21.136	43.86	43.734
19.51		40.66
21.38		51.08
20.44		39.99
17.13		43.08
16.46	19.436
35.32
15.77
10.26
19.37
33.28	18.562
22.11
10.45
8.21
18.76
19.17	17.344
12.2
16.55
17.27
21.53

## Sheet: Figure 2G 
WT vs Meflin KO sirius red
collagen length				sirius red area%				Fibrosis score						collagen length			sirius red area%			Fibrosis score
WT	WT average	Meflin KO	Meflin KO average	WT	WT average	Meflin KO	Meflin KO average	WT	WT average	Meflin KO	Meflin KO average			WT average	Meflin KO average		WT average	Meflin KO average		WT average	Meflin KO average
43.597	50.5488	62.334	84.195	27.01	25.19	39.77	32.524	10	5.6	10	10.6			50.5488	84.195		25.19	32.524		5.6	10.6
45.319		98.05		13.14		22.07		3		15				42.1152	74.7194		22.36	23.642		4	8.2
53.175		80.917		19.78		53.54		3		3				46.262	50.7168		18.084	30.77		4.8	7.6
57.595		75.466		33.87		17.73		6		15				41.693	69.877		14.1	41.62		9.2	8.8
53.058		104.208		32.15		29.51		6		10				48.4754			20.096			5.8
35.796	42.1152	58.416	74.7194	29.48	22.36	29.37	23.642	8	4	5	8.2			46.1226			19.562			3.6
50.665		98.331		19.57		14.35		2		12				45.8694			17.476			6.6
35.931		67.772		29.38		12.38		6		10
35.661		55.049		12.39		26.05		2		10
52.523		94.029		20.98		36.06		2		4
49.046	46.262	54.747	50.7168	10.55	18.084	30.93	30.77	2	4.8	4	7.6
63.344		44.644		14.93		18.19		2		6
42.556		56.86		9.95		31.58		2		10
37.324		45.818		28.71		31.07		8		12
39.04		51.515		26.28		42.08		10		6
43.311	41.693	80.434	69.877	10.25	14.1	66.45	41.62	15	9.2	3	8.8
35.506		79.363		15.05		53.72		3		8
36.408		73.717		7.48		18.36		5		8
50.814		64.473		20.72		31.42		20		15
42.426		51.398		17		38.15		3		10
43.311	48.4754			33.14	20.096			4	5.8
48.281				12.35				3
37.38				11.37				10
76.266				10.59				10
37.139				33.03				2
51.515	46.1226			13.36	19.562			2	3.6
41.105				18.82				3
42.426				25.19				6
62.411				22.36				4
33.156				18.08				3
48.09	45.8694			10.93	17.476			10	6.6
47.862				20.8				6
39.024				17.43				6
49.746				20.82				3
44.625				17.4				8

[truncated: 63 more sheets: Figure 3B, Figure 3E, Figure 3F, Figure 4B, Figure 4C, Figure 4D, Figure 4F, Figure 4G, Figure 4I, Figure 4J, Figure 4K, Figure 4M, Figure 4N, Figure 5B, Figure 5C, Figure 5E, Figure 5F, Figure 6B , Figure 6C, Figure 6E …]
